# Supplementary material for: Modern Carbon–Based Materials for Adsorptive Removal of Organic and Inorganic Pollutants from Water and Wastewater
Source: Molecules. 2021 Nov 1;26(21):6628. doi: 10.3390/molecules26216628 (PMC8587771; doi:10.3390/molecules26216628)
Supplement: Supplementary file 1 [file molecules-26-06628-s001.zip]

Archive with 1 entries (1 files):
- molecules-1301684-supplementary.pdf
